# Supplementary material for: Early probiotic supplementation with B. infantis in breastfed infants leads to persistent colonization at 1 year
Source: Pediatr Res. 2021 Mar 24;91(3):627–36. doi: 10.1038/s41390-020-01350-0 (PMC8460680; doi:10.1038/s41390-020-01350-0)
Supplement: Supplementary file 4 — Supplementary Table 1 [file 41390_2020_1350_MOESM4_ESM.xlsx]

## Sheet: S1
Supplemental Table 1. Infant fecal microbial genus measured by 16s rRNA amplicon sequencing
Postnatal month	Genus	% Mean relative abundance (SD)
		UNS		EVC
		n = 11		n = 7
4	Bifidobacterium	59.767 (27.028)		81.893 (9.719)
	Bacteroides	7.191 (9.964)		4.446 (5.047)
	Prevotella	0.001 (0.004)		0.0004 (0.001)
	Enterococcus	0.476 (0.438)		1.019 (1.041)
	Lactobacillus	0.522 (0.699)		0.061 (0.159)
	Streptococcus	1.191 (1.318)		2.406 (2.526)
	Clostridiales (genus unknown)	0.165 (0.522)		0.002 (0.004)
	Lachnospiraceae (genus unknown)	1.856 (4.677)		0.104 (0.222)
	Blautia	2.796 (6.132)		0.004 (0.008)
	Ruminococcus	3.703 (7.765)		1.296 (2.018)
	Ruminococcaceae (genus unknown)	0.029 (0.087)		0.004 (0.003)
	Faecalibacterium	0.0003 (0.001)		0.001 (0.002)
	Veillonella	1.885 (3.560)		0.220 (0.351)
	Erysipelotrichaceae (genus unknown)	3.646 (5.648)		0.152 (0.402)
	Enterobacteriaceae (other)	3.689 (3.922)		2.197 (2.171)
	Enterobacteriaceae (genus unknown)	3.450 (3.189)		2.440 (2.247)
	Akkermansia	0.493 (1.475)		0.006 (0.006)
		n = 16		n = 13
6	Bifidobacterium	48.839 (26.898)		73.442 (16.206) **
	Bacteroides	10.830 (13.656)		5.512 (6.655)
	Prevotella	0.387 (1.522)		0.002 (0.003)
	Enterococcus	0.494 (0.758)		1.006 (0.867)*
	Lactobacillus	2.484 (8.460)		0.618 (1.281)
	Streptococcus	1.186 (1.412)		1.795 (2.758)
	Clostridiales (genus unknown)	0.678 (1.636)		0.001 (0.002)
	Lachnospiraceae (genus unknown)	1.498 (3.317)		0.180 (0.451)*
	Blautia	2.281 (6.677)		0.230 (0.817)*
	Ruminococcus	4.635 (6.702)		2.710 (7.888)
	Ruminococcaceae (genus unknown)	0.112 (0.297)		0.057 (0.154)
	Faecalibacterium	0.001 (0.001)		0.0005 (0.002)
	Veillonella	3.142 (3.820)		3.173 (5.298)
	Erysipelotrichaceae (genus unknown)	2.335 (3.216)		0.163 (0.537)*
	Enterobacteriaceae (other)	4.263 (3.999)		3.014 (3.369)
	Enterobacteriaceae (genus unknown)	4.765 (4.670)		3.179 (3.636)
	Akkermansia	1.640 (5.793)		0.520 (1.829)
		n = 18		n = 16
10	Bifidobacterium	38.195 (24.625)		61.554 (22.934)*
	Bacteroides	17.369 (19.593)		8.382 (10.653)
	Prevotella	0.965 (3.581)		0.004 (0.008)
	Enterococcus	0.678 (0.855)		0.930 (0.917)
	Lactobacillus	0.897 (1.526)		1.061 (1.538)
	Streptococcus	1.003 (1.583)		1.089 (2.451)
	Clostridiales (genus unknown)	0.475 (1.138)		0.276 (0.919)
	Lachnospiraceae (genus unknown)	3.976 (5.367)		1.737 (3.986)*
	Blautia	1.340 (2.755)		0.343 (0.943)*
	Ruminococcus	7.769 (13.765)		2.867 (7.460)*
	Ruminococcaceae (genus unknown)	0.285 (0.888)		0.075 (0.208)
	Faecalibacterium	0.462 (1.452)		0.552 (2.096)
	Veillonella	6.272 (4.245)		4.270 (3.986)
	Erysipelotrichaceae (genus unknown)	1.628 (2.690)		0.626 (1.726)*
	Enterobacteriaceae (other)	3.641 (3.938)		3.371 (2.952)
	Enterobacteriaceae (genus unknown)	4.032 (4.444)		3.685 (3.284)
	Akkermansia	0.172 (0.708)		0.836 (3.299)
		n = 19		n = 23
10	Bifidobacterium	31.341 (20.742)		48.226 (24.707)*
	Bacteroides	15.219 (17.164)		11.441 (12.521)
	Prevotella	2.057 (5.883)		0.215 (0.744)
	Enterococcus	0.483 (0.540)		3.443 (13.066)
	Lactobacillus	1.078 (1.919)		0.635 (1.410)
	Streptococcus	0.768 (1.046)		1.092 (1.132)
	Clostridiales (genus unknown)	0.913 (1.435)		0.987 (3.008)
	Lachnospiraceae (genus unknown)	4.864 (5.665)		2.593 (5.000)*
	Blautia	5.479 (7.107)		2.894 (5.053)
	Ruminococcus	6.404 (6.675)		3.612 (5.038)
	Ruminococcaceae (genus unknown)	1.067 (2.729)		0.777 (1.583)
	Faecalibacterium	1.837 (3.963)		1.806 (4.098)
	Veillonella	5.621 (6.783)		5.298 (5.922)
	Erysipelotrichaceae (genus unknown)	2.015 (3.660)		0.409 (0.628)
	Enterobacteriaceae (other)	3.174 (3.991)		2.173 (2.309)
	Enterobacteriaceae (genus unknown)	3.427 (4.103)		2.321 (2.512)
	Akkermansia	1.701 (7.280)		2.027 (4.111)
		n = 21		n = 26
12	Bifidobacterium	15.410 (13.994)		33.110 (22.355)**
	Bacteroides	28.215 (19.123)		11.782 (11.084)
	Prevotella	2.180 (8.729)		2.160 (7.885)
	Enterococcus	0.168 (0.479)		0.657 (1.196)
	Lactobacillus	0.361 (1.004)		0.955 (2.037)
	Streptococcus	1.628 (1.967)		5.752 (14.740)
	Clostridiales (genus unknown)	1.872 (2.351)		1.913 (2.069)
	Lachnospiraceae (genus unknown)	6.506 (4.516)		5.165 (5.313)
	Blautia	5.454 (5.839)		6.104 (6.420)
	Ruminococcus	7.590 (9.647)		3.458 (3.888)
	Ruminococcaceae (genus unknown)	2.885 (3.031)		2.292 (2.763)
	Faecalibacterium	6.083 (6.455)		4.518 (6.222)
	Veillonella	4.579 (9.603)		6.619 (8.228)
	Erysipelotrichaceae (genus unknown)	0.852 (1.231)		0.411 (0.388)
	Enterobacteriaceae (other)	1.593 (2.570)		1.649 (2.123)
	Enterobacteriaceae (genus unknown)	1.682 (2.712)		1.765 (2.266)
	Akkermansia	1.277 (3.248)		0.890 (1.962)
*P < 0.05, **P < 0.01 for differences between treatments groups.

## Sheet: S2
Supplemental Table 2. Frequency and severity of infant gut-related symptoms on postnatal month 4, 6, 8, 10, and 12
Frequency and Severity of Symptoms			4 Months								6 Months								8 Months								10 Months								12 Months
			UNS			n	EVC			n	UNS			n	EVC			n	UNS			n	EVC			n	UNS			n	EVC			n	UNS			n	EVC				n
			Mean ± SD				Mean ± SD				Mean ± SD				Mean ± SD				Mean ± SD				Mean ± SD				Mean ± SD				Mean ± SD				Mean ± SD				Mean ± SD
Blood in Stool			0	±	0	11	0	±	0	7	0.06	±	0.25	16	0	±	0	13	0.06	±	0.236	18	0	±	0		0.05	±	0.229	19	0	±	0	22	0	±	0	21	0	±	0		26
	Severity		NA			0	NA			0	1	±	NA	1	NA			0	2	±	NA	1	NA			0	4	±	NA	1	NA			0	NA			0	NA				0
Burping or Belching			1.64	±	0.505	11	1.43	±	0.535	7	1.13	±	0.719	16	1.69	±	1.032	13	1.17	±	0.514	18	1.06	±	0.443		0.95	±	0.405	19	1.09	±	0.684	22	0.81	±	0.68	21	0.69	±	0.471		26
	Severity		2.82	±	1.25	11	3.14	±	1.676	7	2	±	1.08	13	3.42	±	2.021	12	2	±	1.118	17	1.93	±	1.033	15	1.88	±	1.219	17	1.58	±	0.507	19	2	±	1.038	14	1.83	±	1.098		18
Constipation			0.18	±	0.405	11	0.71	±	1.113	7	0.31	±	0.479	16	0.25	±	0.452	12	0.5	±	0.786	18	0.37	±	0.5		0.79	±	0.787	19	0.41	±	0.503	22	0.43	±	0.507	21	0.23	±	0.43		26
	Severity		2	±	NA	1	3.33	±	2.309	3	3	±	1.732	5	2.33	±	1.528	3	4.57	±	2.936	7	2	±	1.265	6	2.75	±	2.261	12	2.22	±	1.716	9	2.89	±	1.364	9	1.17	±	0.408	*	6
Diarrhea			0.4	±	0.966	10	0	±	0	6	0.19	±	0.403	16	0.25	±	0.622	12	0.28	±	0.461	18	0.2	±	0.414		0.26	±	0.452	19	0.29	±	0.463	21	0.43	±	0.746	21	0.35	±	0.485		26
	Severity		5.5	±	2.121	2	NA			0	2.33	±	0.577	3	2.5	±	0.707	2	2.6	±	2.074	5	3	±	1	3	2.6	±	1.14	5	2	±	0.894	6	2.71	±	1.38	7	2.44	±	2.186		9
Discomfort Passing Gas or Stool			0.73	±	0.467	11	0.71	±	0.488	7	0.47	±	0.516	15	0.42	±	0.515	12	0.5	±	0.516	16	0.25	±	0.447		0.56	±	0.705	18	0.41	±	0.59	22	0.1	±	0.301	21	0.15	±	0.368		26
	Severity		2.38	±	1.061	8	2.2	±	0.447	5	3.25	±	3.196	8	2.2	±	0.837	5	3	±	2.07	8	3.5	±	2.082	4	3	±	2.726	8	1.88	±	1.246	8	5	±	1.414	2	1.5	±	0.577		4
Eczema			0.09	±	0.302	11	0	±	0	7	0	±	0	15	0.46	±	0.776	13	0.18	±	0.529	17	0.38	±	0.806		0.11	±	0.323	18	0.45	±	0.858	22	0.29	±	0.644	21	0.35	±	0.977		26
	Severity		5	±	NA	1	NA			0	NA			0	4.5	±	3.416	4	2	±	1.414	2	2.5	±	2.38	4	1.5	±	0.707	2	4.83	±	2.041	6	3.5	±	1	4	7.67	±	2.517		3
Fatigue			0.18	±	0.405	11	0	±	0	7	0.19	±	0.544	16	0.08	±	0.289	12	0.11	±	0.323	18	0	±	0		0.21	±	0.535	19	0.23	±	0.429	22	0.14	±	0.359	21	0.15	±	0.368		26
	Severity		3	±	0	2	NA			0	2	±	1.414	2	2	±	NA	1	2.5	±	0.707	2	NA			0	1	±	0	3	1.67	±	0.816	6	2.67	±	0.577	3	1.75	±	0.5		4
Flatulence			1.55	±	0.688	11	1	±	0.577	7	1.63	±	0.957	16	1.23	±	0.725	13	1.22	±	0.428	18	1.13	±	0.619		1.26	±	0.872	19	1.05	±	0.375	22	1.14	±	0.655	21	0.85	±	0.464		26
	Severity		3.45	±	1.635	11	3.67	±	3.327	6	3.5	±	2.139	14	2.25	±	0.622	12	2.22	±	1.215	18	2.33	±	1.718	15	2.31	±	1.25	16	1.9	±	1.044	21	2.58	±	1.427	19	2.05	±	1.431		21
Fever			0	±	0	11	0.29	±	0.488	7	0.19	±	0.403	16	0.38	±	0.506	13	0.5	±	0.514	18	0.19	±	0.403		0.47	±	0.513	19	0.41	±	0.503	22	0.57	±	0.507	21	0.46	±	0.582		26
	Severity		NA			0	1	±	0	2	2.33	±	2.309	3	2.2	±	1.643	5	2.78	±	1.787	9	2.33	±	1.528	3	2.11	±	1.167	9	2.67	±	1.732	9	3.92	±	2.275	12	2.91	±	2.071		11
Foul Smelling Flatulence			0.82	±	0.751	11	0.57	±	0.535	7	0.94	±	0.929	16	0.38	±	0.506	13	0.61	±	0.698	18	0.56	±	0.629		0.84	±	0.834	19	0.5	±	0.512	22	0.76	±	0.625	21	0.58	±	0.504		26
	Severity		3.57	±	1.512	7	3.75	±	4.193	4	3.8	±	2.394	10	3.2	±	2.28	5	2.78	±	1.481	9	3.13	±	2.1	8	2.75	±	2.137	12	2.27	±	1.191	11	2.79	±	1.477	14	2.27	±	1.624		15
Fussing without Crying			1.09	±	0.302	11	0.71	±	0.756	7	1	±	0.516	16	0.85	±	0.376	13	0.94	±	0.416	18	1.06	±	0.443		0.79	±	0.713	19	0.68	±	0.477	22	0.95	±	0.805	21	0.58	±	0.504		26
	Severity		2.64	±	1.286	11	2	±	1.155	4	2.79	±	1.718	14	3	±	1.549	11	2.38	±	1.147	16	2.27	±	1.438	15	2.58	±	0.793	12	2.33	±	1.839	15	2.88	±	1.204	16	2.53	±	1.06		15
Irritability			0.73	±	0.467	11	0.86	±	0.378	7	0.94	±	0.574	16	1.08	±	0.277	13	0.89	±	0.471	18	0.87	±	0.5		0.79	±	0.535	19	0.73	±	0.456	22	0.81	±	0.68	21	0.73	±	0.533		26
	Severity		2.25	±	0.886	8	2	±	0.894	6	2.62	±	1.851	13	2.69	±	1.494	13	2.4	±	1.056	15	2.31	±	1.377	13	2.71	±	2.234	14	2.44	±	1.672	16	3.2	±	1.207	15	2.61	±	1.378		18
Rash			0.27	±	0.467	11	0.29	±	0.488	7	0.5	±	0.516	16	0.62	±	0.65	13	0.5	±	0.514	18	0.44	±	0.629		0.68	±	0.749	19	0.41	±	0.503	22	0.33	±	0.483	21	0.27	±	0.452		26
	Severity		1.67	±	0.577	3	1.5	±	0.707	2	1.63	±	1.408	8	2.43	±	2.149	7	2.22	±	1.202	9	2.5	±	1.761	6	3.09	±	2.023	11	2.67	±	1.732	9	3.43	±	1.272	7	1.43	±	0.976		7
Stuffy Nose			0.73	±	0.467	11	0.86	±	0.378	7	0.94	±	0.929	16	0.85	±	0.801	13	1.39	±	0.916	18	0.63	±	0.719		1.11	±	0.809	19	0.91	±	0.684	22	1.14	±	0.727	21	0.73	±	0.604		26
	Severity		2.13	±	1.126	8	2.83	±	1.602	6	2.91	±	1.578	11	3.22	±	1.986	9	4.6	±	2.23	15	3	±	1.604	8	4	±	1.414	14	3.06	±	1.731	16	3.88	±	2.058	17	2.35	±	1.539		17
Upset After Spit-ups			0.18	±	0.405	11	0.14	±	0.378	7	0.06	±	0.25	16	0.23	±	0.599	13	0	±	0	18	0.19	±	0.403		0	±	0	19	0.05	±	0.213	22	0.14	±	0.359	21	0.08	±	0.272		26
	Severity		1.5	±	0.707	2	2	±	NA	1	1	±	NA	1	3.5	±	3.536	2	NA			0	3	±	2.646	3	NA			0	5	±	NA	1	1.67	±	0.577	3	1.5	±	0.707		2
Mean ordinal data for the frequency in experiencing each symptom reported by mothers where 0 = never, 1 = sometimes, 2 = often and 3 = very often. Severity data were reported on a scale 1 to 10, with 1 = least severe and 10 = most severe. Not applicable, NA when the frequency question resulted in zero. Self-report by parent. * P < 0.001 for differences between treatment groups.

## Sheet: S3
Supplemental Table 3. Percentage of infants diagnosed or experienced common infant health conditions1
Infant Health Outcomes		4 Month				6 Months				8 Months				10 Months				12 Months
		UNS		EVC		UNS		EVC		UNS		EVC		UNS		EVC		UNS		EVC
Infant illnesses, % (n)
	Yes	36.4	(4)	42.9	(3)	31.3	(5)	69.2	(9)	77.8	(14)	56.3	(9)	73.7	(14)	68.2	(15)	76.2	(16)	53.8	(14)
	No	63.6	(7)	57.1	(4)	68.8	(11)	30.8	(4)	22.2	(4)	37.5	(6)	26.3	(5)	27.3	(6)	14.3	(3)	42.3	(11)
Sick doctor visits, % (n)
	Yes	0	(0)	14.3	(1)	25	(4)	23.1	(3)	27.8	(5)	31.3	(5)	36.8	(7)	22.7	(5)	47.6	(10)	19.2	(5)
	No	100	(11)	85.7	(6)	75	(12)	76.9	(10)	72.2	(13)	68.8	(11)	63.2	(12)	77.3	(17)	52.4	(11)	80.8	(21)
Hospitalizations, % (n)
	Yes	0	(0)	0	(0)	6.3	(1)	0	(0)	0	(0)	0	(0)	5.3	(1)	0	(0)	0	(0)	7.7	(2)
	No	100	(11)	100	(7)	93.8	(15)	100	(13)	100	(18)	100	(16)	94.7	(18)	100	(22)	100	(21)	92.3	(24)
Ear infections1, % (n)
	Yes	0	(0)	0	(0)	6.3	(1)	0	(0)	5.6	(1)	6.3	(1)	15.8	(3)	13.6	(3)	23.8	(5)	23.1	(6)
	No	100	(11)	100	(7)	93.8	(15)	100	(13)	94.4	(17)	93.8	(15)	84.2	(16)	86.4	(19)	76.2	(16)	76.9	(20)
Respiratory tract Infections1, % (n)
	Yes	0	(0)	0	(0)	6.3	(1)	0	(0)	0	(0)	0	(0)	5.3	(1)	9.1	(2)	4.8	(1)	11.5	(3)
	No	100	(11)	100	(7)	93.8	(15)	100	(13)	100	(18)	100	(16)	94.7	(18)	90.9	(20)	95.2	(20)	88.5	(23)
Thrush1, % (n)
	Yes	9.1	(1)	0	(0)	6.3	(1)	0	(0)	0	(0)	0	(0)	0	(0)	0	(0)	0	(0)	3.8	(1)
	No	90.9	(10)	100	(7)	93.8	(15)	100	(13)	100	(18)	100	(16)	100	(19)	100	(22)	100	(21)	96.2	(25)
Yeast infections1, % (n)
	Yes	0	(0)	0	(0)	12.5	(2)	7.7	(1)	0	(0)	6.3	(1)	0	(0)	0	(0)	0	(0)	0	(0)
	No	100	(11)	100	(7)	87.5	(14)	92.3	(12)	100	(18)	93.8	(15)	100	(19)	100	(22)	100	(21)	100	(26)
Other infections1, % (n)
	Yes	0	(0)	0	(0)	12.5	(2)	0	(0)	5.6	(1)	0	(0)	0	(0)	4.5	(1)	28.6	(6)	3.8	(1)
	No	100	(11)	100	(7)	87.5	(14)	100	(13)	94.4	(17)	100	(16)	100	(19)	95.5	(21)	71.4	(15)	96.2	(25)
Allergy1, % (n)
	Yes	0	(0)	0	(0)	0	(0)	7.7	(1)	0	(0)	6.3	(1)	0	(0)	0	(0)	0	(0)	0	(0)
	No	100	(11)	100	(7)	100	(16)	92.3	(12)	100	(18)	93.8	(15)	100	(19)	100	(22)	100	(21)	100	(26)
Asthma1, % (n)
	Yes	0	(0)	0	(0)	0	(0)	0	(0)	0	(0)	0	(0)	0	(0)	0	(0)	4.8	(1)	0	(0)
	No	100	(11)	100	(7)	100	(16)	100	(13)	100	(18)	100	(16)	100	(19)	100	(22)	95.2	(20)	100	(26)
Eczema1, % (n)
	Yes	0	(0)	14.3	(1)	0	(0)	15.4	(2)	11.1	(2)	12.5	(2)	5.3	(1)	9.1	(2)	9.5	(2)	7.7	(2)
	No	100	(11)	85.7	(6)	100	(16)	84.6	(11)	88.9	(16)	87.5	(14)	94.7	(18)	90.9	(20)	90.5	(19)	92.3	(24)
Wheezing1, % (n)
	Yes	0	(0)	0	(0)	0	(0)	0	(0)	0	(0)	0	(0)	0	(0)	9.1	(2)	4.8	(1)	7.7	(2)
	No	100	(11)	100	(7)	100	(16)	100	(13)	100	(18)	100	(16)	100	(19)	90.9	(20)	95.2	(20)	92.3	(24)
Other conditions1, % (n)
	Yes	9.1	(1)	14.3	(1)	12.5	(2)	23.1	(3)	16.7	(3)	0	(0)	10.5	(2)	4.5	(1)	0	(0)	11.5	(3)
	No	90.9	(10)	85.7	(6)	87.5	(14)	76.9	(10)	83.3	(15)	100	(16)	89.5	(17)	95.5	(21)	100	(21)	88.5	(23)
1Health-care provider's diagnosis reported by parent.

## Sheet: S4
Supplemental Table 4. Percentage of infants who used medications1
Medication Usage		4 Month				6 Months				8 Months				10 Months				12 Months
		UNS		EVC		UNS		EVC		UNS		EVC		UNS		EVC		UNS		EVC
Antibiotics, % (n)
	Yes	0	(0)	0	(0)	6.3	(1)	0	(0)	11.1	(2)	6.3	(1)	21.1	(4)	13.6	(3)	14.3	(3)	19.2	(5)
	No	100	(11)	100	(7)	93.8	(15)	100	(13)	88.9	(16)	93.8	(15)	78.9	(15)	86.4	(19)	85.7	(18)	80.8	(21)
Anti-gas medications, % (n)
	Yes	9.1	(1)	0	(0)	12.5	(2)	7.7	(1)	5.6	(1)	12.5	(2)	5.3	(1)	4.5	(1)	0	(0)	7.7	(2)
	No	90.9	(10)	100	(7)	87.5	(14)	92.3	(12)	94.4	(17)	87.5	(14)	94.7	(18)	95.5	(21)	100	(21)	92.3	(24)
Gripe water, % (n)
	Yes	9.1	(1)	14.3	(1)	6.3	(1)	7.7	(1)	0	(0)	6.3	(1)	0	(0)	9.1	(2)	0	(0)	3.8	(1)
	No	90.9	(10)	85.7	(6)	93.8	(15)	92.3	(12)	100	(18)	93.8	(15)	100	(19)	86.4	(19)	100	(21)	96.2	(25)
Probiotics, % (n)
	Yes	9.1	(1)	0	(0)	6.3	(1)	0	(0)	16.7	(3)	6.3	(1)	21.1	(4)	4.5	(1)	4.8	(1)	11.5	(3)
	No	90.9	(10)	100	(7)	93.8	(15)	100	(13)	83.3	(15)	93.8	(15)	78.9	(15)	95.5	(21)	95.2	(20)	88.5	(23)
Probiotics containing B. infantis, % (n)
	Yes	9.1	(1)	0	(0)	6.3	(1)	0	(0)	16.7	(3)	0	(0)	15.8	(3)	4.5	(1)	4.8	(1)	11.5	(3)
	No	90.9	(10)	100	(7)	93.8	(15)	100	(13)	83.3	(15)	100	(16)	78.9	(15)	95.5	(21)	95.2	(20)	88.5	(23)
Prescribed medications, % (n)
	Yes	0	(0)	0	(0)	6.3	(1)	7.7	(1)	0	(0)	6.3	(1)	15.8	(3)	13.6	(3)	19	(4)	34.6	(9)
	No	100	(11)	100	(7)	93.8	(15)	92.3	(12)	100	(18)	93.8	(15)	84.2	(16)	86.4	(19)	81	(17)	65.4	(17)
Over-the-counter medications, % (n)
	Yes	36.4	(4)	0	(0)	37.5	(6)	38.5	(5)	44.4	(8)	31.3	(5)	42.1	(8)	36.4	(8)	52.4	(11)	42.3	(11)
	No	63.6	(7)	100	(7)	62.5	(10)	61.5	(8)	55.6	(10)	68.8	(11)	52.6	(10)	63.6	(14)	47.6	(10)	57.7	(15)
1Self-report by parent.

## Sheet: S5
Supplemental Table 5. Percentage of children with common infant conditions and experiences
Infant Health Outcomes			18 Months					24 Months
			UNS		EVC			UNS		EVC
Sick Doctor Visits1, % (n)
	Yes		42.1053	(8)	52.9412	(9)		42.8571	(9)	36.8421	(7)
	No		57.8947	(11)	47.0588	(8)		57.1429	(12)	63.1579	(12)
Hospitilizations1, % (n)
	Yes		5.26316	(1)	0	(0)		0	(0)	0	(0)
	No		94.7368	(18)	100	(17)		100	(21)	100	(20)
Surgeries1, % (n)
	Yes		5.26316	(1)	5.88235	(1)		0	(0)	0	(0)
	No		94.7368	(18)	94.1176	(16)		100	(21)	100	(20)
Antibiotics1, % (n)
	Yes		27.7778	(5)	18.75	(3)		23.8095	(5)	5.26316	(1)
	No		72.2222	(13)	81.25	(3)		76.1905	(16)	94.7368	(18)
Probiotics1, % (n)
	Yes		15.7895	(3)	17.6471	(3)		23.8095	(5)	10	(2)
	No		84.2105	(16)	82.3529	(14)		76.1905	(16)	90	(18)
Allergy2, % (n)
	Yes		15.7895	(3)	11.7647	(2)		19.0476	(4)	10	(2)
	No		84.2105	(16)	88.2353	(15)		80.9524	(17)	90	(18)
Allergic reactions2, % (n)
	Yes		23.5294	(4)	12.5	(2)		23.8095	(5)	36.8421	(7)
	No		76.4706	(13)	87.5	(14)		76.1905	(16)	63.1579	(12)
Asthma2, % (n)
	Yes		0	(0)	0	(0)		0	(0)	5	(1)
	No		100	(19)	100	(16)		100	(21)	95	(19)
Eczema2, % (n)
	Yes		17.6471	(3)	17.6471	(3)		14.2857	(3)	25	(5)
	No		82.3529	(14)	82.3529	(14)		85.7143	(18)	75	(15)
Wheezing2, % (n)
	Yes		0	(0)	11.7647	(2)		4.7619	(1)	15	(3)
	No		100	(19)	88.2353	(15)		95.2381	(20)	85	(17)
Gastroesophageal reflux disease2, % (n)
	Yes		0	(0)	5.88235	(1)		0	(0)	5	(1)
	No		100	(19)	94.1176	(16)		100	(21)	95	(19)
Lactose intolerance2, % (n)
	Yes		0	(0)	5.88235	(1)		4.7619	(1)	0	(0)
	No		100	(18)	94.1176	(16)		95.2381	(20)	100	(20)
Other illnesses1, % (n)
	Yes		10.5263	(2)	11.7647	(2)		0	(0)	0	(0)
	No		89.4737	(17)	88.2353	(15)		100	(20)	100	(20)
Breast milk intake3, % (n)
	Yes		47.3684	(9)	58.8235	(10)		28.5714	(6)	55	(11)
	No		52.6316	(10)	41.1765	(7)		71.4286	(15)	45	(9)
Daycare use3, % (n)
	Yes		52.6316	(10)	35.2941	(6)		47.619	(10)	60	(12)
	No		47.3684	(9)	64.7059	(11)		52.381	(11)	40	(8)
1Within the past 6 months
2Health-care provider's diagnosis reported by parent
3Within the past month

## Sheet: S6
Supplemental Table 6. Number of common infant conditions experienced within the past six months1
Conditions		UNS			n	EVC			n
		Mean ± SD				Mean ± SD
Chicken pox
	18 months	0	±	0	19	0	±	0	17
	24 months	0	±	0	21	0	±	0	20
Chronic constipation
	18 months	0.33	±	0.686	18	0.24	±	0.562	17
	24 months	2.14	±	5.102	21	0.7	±	2.273	20
Cradle cap
	18 months	0.37	±	0.761	19	0.18	±	0.529	17
	24 months	0.55	±	1.234	20	0.2	±	0.523	20
Croup
	18 months	0.05	±	0.229	19	0.18	±	0.529	17
	24 months	0.05	±	0.224	20	0.35	±	0.671	20
Chronic diarrhea
	18 months	0.68	±	0.946	19	0.47	±	0.943	17
	24 months	0.9	±	1.375	21	0.7	±	1.174	20
Ear infection
	18 months	0.53	±	0.697	19	0.41	±	1.064	17
	24 months	0.33	±	0.577	21	0.35	±	1.348	20
Fever
	18 months	0.94	±	1.249	17	0.5	±	0.632	16
	24 months	0.75	±	1.01955	20	0.5	±	0.82717	20
Fifth disease
	18 months	0	±	0	19	0	±	0	17
	24 months	0	±	0	21	0	±	0	20
Coxsackie virus
	18 months	0.16	±	0.501	19	0.06	±	0.243	17
	24 months	0.33	±	0.658	21	0.1	±	0.308	20
Hay fever
	18 months	0	±	0	19	0.06	±	0.243	17
	24 months	0	±	0	21	0.1	±	0.447	20
Head lice
	18 months	0	±	0	19	0	±	0	17
	24 months	0	±	0	21	0	±	0	20
Head rash
	18 months	0.11	±	0.315	19	0	±	0	17
	24 months	0.19	±	0.602	21	0	±	0	20
Heat stroke
	18 months	0	±	0	19	0	±	0	17
	24 months	0	±	0	21	0	±	0	20
Hives
	18 months	0.11	±	0.323	18	0.12	±	0.332	17
	24 months	0.14	±	0.478	21	0.1	±	0.308	20
Impetigo
	18 months	0	±	0	19	0	±	0	17
	24 months	0	±	0	21	0	±	0	20
Influenza
	18 months	0.06	±	0.243	17	0	±	0	17
	24 months	0.4	±	0.940325	20	0.25	±	0.444262	20
Measles
	18 months	0	±	0	19	0	±	0	17
	24 months	0	±	0	21	0	±	0	20
Mumps
	18 months	0	±	0	19	0	±	0	17
	24 months	0	±	0	21	0	±	0	20
Oral Thrush
	18 months	0.05	±	0.229	19	0	±	0	17
	24 months	0	±	0	21	0	±	0	20
Pinkeye
	18 months	0.26	±	0.562	19	0.18	±	0.393	17
	24 months	0.29	±	0.561	21	0.15	±	0.489	20
Pinworms
	18 months	0	±	0	19	0	±	0	17
	24 months	0	±	0	21	0	±	0	20
Pneumonia
	18 months	0	±	0	19	0.06	±	0.243	17
	24 months	0	±	0	21	0	±	0	20
Ringworm
	18 months	0	±	0	19	0	±	0	17
	24 months	0	±	0	21	0	±	0	20
Roseola
	18 months	0.16	±	0.375	19	0.19	±	0.403	16
	24 months	0.1	±	0.301	21	0	±	0	20
Respiratory syncytial virus (RSV), respiratory infection, bronchitis
	18 months	0.11	±	0.315	19	0.18	±	0.393	17
	24 months	0.1	±	0.301	21	0.2	±	0.41	20
Rubella
	18 months	0	±	0	19	0	±	0	17
	24 months	0	±	0	21	0	±	0	20
Scabies
	18 months	0	±	0	19	0	±	0	17
	24 months	0	±	0	21	0	±	0	20
Seizure
	18 months	0	±	0	19	0	±	0	17
	24 months	0.05	±	0.218	21	0	±	0	20
Sinusitis
	18 months	0	±	0	19	0	±	0	17
	24 months	0	±	0	21	0	±	0	20
Strep throat
	18 months	0.05	±	0.229	19	0	±	0	17
	24 months	0	±	0	21	0	±	0	20
Thrush
	18 months	0.05	±	0.229	19	0	±	0	17
	24 months	0	±	0	21	0	±	0	20
Tonsillitis
	18 months	0	±	0	19	0	±	0	17
	24 months	0	±	0	21	0	±	0	20
Urinary Tract Infection
	18 months	0	±	0	19	0	±	0	17
	24 months	0	±	0	21	0	±	0	20
Vomiting, gastroenteritis, norovirus, rotavirus
	18 months	0.37	±	0.684	19	0.47	±	0.624	17
	24 months	0.71	±	1.102	21	0.25	±	0.55	20
Whooping cough
	18 months	0	±	0	19	0	±	0	17
	24 months	0.05	±	0.218	21	0	±	0	20
Yeast diaper rash
	18 months	0.32	±	0.82	19	0.18	±	0.393	17
	24 months	0.29	±	0.784	21	0.15	±	0.366	20
Sick doctor visits
	18 months	2	±	0.926	8	1.78	±	1.302	9
	24 months	1.67	±	1.118	9	1.43	±	0.787	7
Surgery
	18 months	1	±	NA	1	1	±	NA	1
	24 months	NA			0	NA			0
Hospitalizations
	18 months	1	±	NA	1	NA			0
	24 months	NA			0	NA			0
Antibiotics
	18 months	2.2	±	0.837	5	1.67	±	1.155	3
	24 months	1.4	±	0.894	5	1	±	NA	1
1Self-report by parent.
